# Supplementary material for: Association of TyG Index and TG/HDL-C Ratio with Trajectories of Depressive Symptoms: Evidence from China Health and Retirement Longitudinal Study
Source: Nutrients. 2024 Dec 12;16(24):4300. doi: 10.3390/nu16244300 (PMC11676214; doi:10.3390/nu16244300)
Supplement: Supplementary file 1 [file nutrients-16-04300-s001.zip]

Archive with 1 entries (1 files):
- nutrients-3325903-supplementary.pdf
